# Supplementary material for: Development of a new quantitative structure–activity relationship model for predicting Ames mutagenicity of food flavor chemicals using StarDrop™ auto-Modeller™
Source: Genes Environ. 2021 Apr 30;43:16. doi: 10.1186/s41021-021-00182-6 (PMC8088067; doi:10.1186/s41021-021-00182-6)
Supplement: Supplementary file 1 — Additional file 1: Raw data for the Ames tests. [file 41021_2021_182_MOESM1_ESM.xlsx]

## Sheet: (1) hexyl acetate
hexyl acetate (negative)
(Exp. 1)
Metabolic activation	Dose (µg/plate)	Colonies/plate
		Base-substitution						Frameshift
		TA100		TA1535		WP2uvrA		TA98		TA1537
S9 mix (-)	0 (Negative control)	134		7		21		27		5
		110	(122)	10	(9)	35	(28)	31	(29)	6	(6)
	4.88	123		9		33		23		5
		112	(118)	10	(10)	20	(27)	27	(25)	4	(5)
	19.5	119		9		22		27		9
		134	(127)	14	(12)	25	(24)	29	(28)	2	(6)
	78.1	132		8		28		24		5
		123	(128)	11	(10)	29	(29)	31	(28)	6	(6)
	313	105		10 *		21		25		7 *
		135	(120)	1 *	(6)	30	(26)	33	(29)	5 *	(6)
	1250	0 *		0 *		0 *		10 *		0 *
		0 *	(0)	0 *	(0)	0 *	(0)	7 *	(9)	0 *	(0)
	5000	0 *		0 *		0 *		0 *		0 *
		0 *	(0)	0 *	(0)	0 *	(0)	0 *	(0)	0 *	(0)
S9 mix (+)	0 (Negative control)	140		12		31		38		11
		134	(137)	8	(10)	36	(34)	37	(38)	14	(13)
	4.88	136		12		37		43		14
		126	(131)	8	(10)	27	(32)	33	(38)	11	(13)
	19.5	146		10		28		38		14
		121	(134)	6	(8)	31	(30)	36	(37)	13	(14)
	78.1	123		8		25		31		15
		125	(124)	12	(10)	37	(31)	41	(36)	7	(11)
	313	112		9		33		41		12
		108	(110)	7	(8)	29	(31)	37	(39)	9	(11)
	1250	67 *		1 *		19		15 *		8 *
		61 *	(64)	4 *	(3)	15	(17)	21 *	(18)	7 *	(8)
	5000	53 *		0 *		18 *		15 *		5 *
		45 *	(49)	0 *	(0)	17 *	(18)	6 *	(11)	4 *	(5)
S9 mix (-)	Positive controls	AF-2		AZI		AF-2		AF-2		9AA
	Dose (µg/plate)	0.01		0.5		0.01		0.1		80.0
	Colonies/plate	489		518		80		332		297
		460	(475)	502	(510)	79	(80)	366	(349)	410	(354)
S9 mix (+)	Positive controls	2AA		2AA		2AA		2AA		2AA
	Dose (µg/plate)	1.0		2.0		10.0		0.5		2.0
	Colonies/plate	1145		434		953		336		223
		1142	(1144)	401	(418)	945	(949)	348	(342)	209	(216)
Negative control: dimethyl sulfoxide
AF-2: 2-(2-Furyl)-3-(5-nitro-2-furyl)acrylamide; AZI: Sodium azide; 9AA: 9-Aminoacridine; 2AA: 2-Aminoanthacene
(): average value
*: Growth inhibition
(Exp. 2-1)
Metabolic activation	Dose (µg/plate)	Colonies/plate
		Base-substitution						Frameshift
		TA100		TA1535		WP2uvrA		TA98		TA1537
S9 mix (-)	0 (Negative control)	116		11		24		20		4
		108	(112)	9	(10)	17	(21)	21	(21)	5	(5)
	9.77			10						6
			()	14	(12)		()		()	4	(5)
	19.5			9						4
			()	11	(10)		()		()	7	(6)
	39.1	118		13		23		24		5
		94	(106)	13	(13)	20	(22)	18	(21)	6	(6)
	78.1	109		5		20		18		7
		115	(112)	7	(6)	19	(20)	21	(20)	6	(7)
	156	125		12		18		23		3
		100	(113)	6	(9)	21	(20)	17	(20)	6	(5)
	313	105		5 *		18		23		6 *
		117	(111)	5 *	(5)	16	(17)	12	(18)	7 *	(7)
	625	62 *				17		16 *
		40 *	(51)		()	23	(20)	13 *	(15)		()
	1250	43 *				16 *		7 *
		41 *	(42)		()	0 *	(8)	11 *	(9)		()
S9 mix (-)	Positive controls	AF-2		AZI		AF-2		AF-2		9AA
	Dose (µg/plate)	0.01		0.5		0.01		0.1		80.0
	Colonies/plate	483		403		86		369		312
		500	(492)	505	(454)	75	(81)	374	(372)	323	(318)
Negative control: dimethyl sulfoxide
AF-2: 2-(2-Furyl)-3-(5-nitro-2-furyl)acrylamide; AZI: Sodium azide; 9AA: 9-Aminoacridine
(): average value
*: Growth inhibition
(Exp. 2-2)
Metabolic activation	Dose (µg/plate)	Colonies/plate
		Base-substitution						Frameshift
		TA100		TA1535		WP2uvrA		TA98		TA1537
S9 mix (+)	0 (Negative control)	127		8		28		25		9
		130	(129)	13	(11)	28	(28)	28	(27)	11	(10)
	39.1	137		9				19		6
		112	(125)	7	(8)		()	27	(23)	8	(7)
	78.1	146		12				26		8
		122	(134)	10	(11)		()	23	(25)	8	(8)
	156	119		9		18		23		9
		128	(124)	9	(9)	27	(23)	26	(25)	10	(10)
	313	127		7		17		26		13
		116	(122)	6	(7)	25	(21)	37	(32)	7	(10)
	625	58 *		4 *		16		16 *		11 *
		70 *	(64)	9 *	(7)	18	(17)	14 *	(15)	8 *	(10)
	1250	53 *		5 *		15		13 *		5 *
		44 *	(49)	5 *	(5)	19	(17)	15 *	(14)	8 *	(7)
	2500					15 *
			()		()	11 *	(13)		()		()
	5000					10 *
			()		()	6 *	(8)		()		()
S9 mix (+)	Positive controls	2AA		2AA		2AA		2AA		2AA
	Dose (µg/plate)	1.0		2.0		10.0		0.5		2.0
	Colonies/plate	937		335		748		403		177
		970	(954)	351	(343)	706	(727)	391	(397)	157	(167)
Negative control: dimethyl sulfoxide
2AA: 2-Aminoanthacene
(): average value
*: Growth inhibition

## Sheet: (2) delta-dodecalactone
delta-dodecalactone (negative)
(Exp. 1)
Metabolic activation	Dose (µg/plate)	Colonies/plate
		Base-substitution						Frameshift
		TA100		TA1535		WP2uvrA		TA98		TA1537
S9 mix (-)	0 (Negative control)	120		12		30		30		8
		114	-117	8	(10)	25	(28)	32	(31)	6	(7)
	4.88	135		10		27		35		5
	19.5	111	(123)	5	(8)	27	(27)	33	(34)	6	(6)
	19.5	124		11		31		36		6
	19.5	123	(124)	9	(10)	31	(31)	29	(33)	7	(7)
	78.1	134		7		30		27		7
	313	124	(129)	10	(9)	26	(28)	31	(29)	6	(7)
	313	69*		0*		18*		1*		7*
		52*	(61)	0*	(0)	20*	(19)	7*	(4)	3*	(5)
	1250	0*		0*		0*		0*		0*
		0*	(0)	0*	(0)	0*	(0)	0*	(0)	0*	(0)
	5000	0*		0*		0*		0*		0*
	5000	0*	(0)	0*	(0)	0*	(0)	0*	(0)	0*	(0)
S9 mix (+)	0 (Negative control)	125		10		31		40		7
		134	(130)	13	(12)	23	(27)	30	(35)	14	(11)
	4.88	129		7		36		30		5
	19.5	125	(127)	9	(8)	27	(32)	38	(34)	10	(8)
	19.5	125		6		27		36		9
	19.5	139	(132)	11	(9)	25	(26)	31	(34)	8	(9)
	78.1	135		15		22		41		7
	313	127	(131)	7	(11)	32	(27)	29	(35)	9	(8)
	313	66*		5*		17*		19*		7*
		70*	(68)	7*	(6)	10*	(14)	12*	(16)	0*	(4)
	1250	0*		0*		0*		0*		0*
		0*	(0)	0*	(0)	0*	(0)	0*	(0)	0*	(0)
	5000	0*		0*		0*		0*		0*
	5000	0*	(0)	0*	(0)	0*	(0)	0*	(0)	0*	(0)
S9 mix (-)	Positive controls	AF-2		AZI		AF-2		AF-2		9AA
	Dose (µg/plate)	0.01		0.5		0.01		0.1		80.0
	Colonies/plate	489		518		80		332		297
		460	(475)	502	(510)	79	(80)	366	(349)	410	(354)
S9 mix (+)	Positive controls	2AA		2AA		2AA		2AA		2AA
	Dose (µg/plate)	1.0		2.0		10.0		0.5		2.0
	Colonies/plate	1145		434		953		336		223
		1142	(1144)	401	(418)	945	(949)	348	(342)	209	(216)
Negative control: dimethyl sulfoxide
AF-2: 2-(2-Furyl)-3-(5-nitro-2-furyl)acrylamide; AZI: Sodium azide; 9AA: 9-Aminoacridine; 2AA: 2-Aminoanthacene
(): average value
*: Growth inhibition
(Exp. 2)
Metabolic activation	Dose (µg/plate)	Colonies/plate
		Base-substitution						Frameshift
		TA100		TA1535		WP2uvrA		TA98		TA1537
S9 mix (-)	0 (Negative control)	121		7		14		19		6
		99	(110)	8	(8)	18	(16)	13	(16)	4	(5)
	9.77	123		9		16		15		7
		123	(123)	8	(9)	18	(17)	16	(16)	4	(6)
	19.5	104		10		15		22		5
		110	(107)	11	(11)	14	(15)	14	(18)	5	(5)
	39.1	117		5		17		22		4
		124	(121)	9	(7)	14	(16)	14	(18)	4	(4)
	78.1	108		6		14		16		5
		95	(102)	6	(6)	16	(15)	17	(17)	6	(6)
	156	58 *		5*		14 *		13 *		3 *
		50 *	(54)	2*	(4)	5 *	(10)	10 *	(12)	4 *	(4)
	313	38 *		0*		0*		9 *		0*
		10 *	(24)	0*	(0)	0*	(0)	1 *	(5)	0*	(0)
S9 mix (+)	0 (Negative control)	123		6		24		23		10
		110	(117)	6	(6)	25	(25)	27	(25)	11	(11)
	9.77	109		7		14		28		14
		122	(116)	13	(10)	21	(18)	26	(27)	14	(14)
	19.5	122		8		24		28		13
		126	(124)	10	(9)	19	(22)	22	(25)	9	(11)
	39.1	109		5		23		24		10
		118	(114)	8	(7)	16	(20)	23	(24)	7	(9)
	78.1	114		7		12		31		13
		121	(118)	7	(7)	18	(15)	24	(28)	7	(10)
	156	104		7		28		25		6
		106	(105)	9	(8)	23	(26)	20	(23)	9	(8)
	313	65 *		0*		18 *		7 *		4 *
		56 *	(61)	0*	(0)	10 *	(14)	5 *	(6)	4 *	(4)
S9 mix (-)	Positive controls	AF-2		AZI		AF-2		AF-2		9AA
	Dose (µg/plate)	0.01		0.5		0.01		0.1		80.0
	Colonies/plate	483		403		86		369		312
		500	(492)	505	(454)	75	(81)	374	(372)	323	(318)
S9 mix (+)	Positive controls	2AA		2AA		2AA		2AA		2AA
	Dose (µg/plate)	1.0		2.0		10.0		0.5		2.0
	Colonies/plate	937		335		748		403		177
		970	(954)	351	(343)	706	(727)	391	(397)	157	(167)
Negative control: dimethyl sulfoxide
AF-2: 2-(2-Furyl)-3-(5-nitro-2-furyl)acrylamide; AZI: Sodium azide; 9AA: 9-Aminoacridine;2AA: 2-Aminoanthacene
(): average value
*: Growth inhibition
(Confirmatory)
Metabolic activation	Dose (µg/plate)	Colonies/plate
		Base-substitution						Frameshift
		TA100		TA1535		WP2uvrA		TA98		TA1537
S9 mix (-)	0 (Negative control)	121		8		20		16		8
		122	(122)	9	(9)	15	(18)	20	(18)	7	(8)
	9.77	135		7		17		21		6
		123	(129)	11	(9)	15	(16)	16	(19)	7	(7)
	19.5	118		10		24		15		9
		130	(124)	15	(13)	15	(20)	19	(17)	7	(8)
	39.1	127		9		18		22		10
		137	(132)	13	(11)	19	(19)	17	(20)	6	(8)
	78.1	132		8		16		19		12
		140	(136)	12	(10)	19	(18)	22	(21)	5	(9)
	156	49 *		8 *		12 *		9 *		11 *
		68 *	(59)	6 *	(7)	12 *	(12)	16 *	(13)	6 *	(9)
	313	43 *		3 *		0*		7 *		0*
		31 *	(37)	0 *	(2)	0*	(0)	8 *	(8)	0*	(0)
S9 mix (+)	0 (Negative control)	130		7		19		24		6
		138	(134)	8	(8)	25	(22)	30	(27)	7	(7)
	9.77	141		6		26		23		6
		137	(139)	7	(7)	23	(25)	21	(22)	6	(6)
	19.5	134		9		20		23		7
		143	(139)	13	(11)	23	(22)	25	(24)	2	(5)
	39.1	126		4		17		32		9
		137	(132)	10	(7)	22	(20)	27	(30)	4	(7)
	78.1	140		6		18		28		6
		130	(135)	12	(9)	23	(21)	24	(26)	4	(5)
	156	118		11		21		19		6
		117	(118)	7	(9)	16	(19)	23	(21)	5	(6)
	313	54 *		0*		11 *		15 *		0*
		64 *	(59)	0*	(0)	12 *	(12)	11 *	(13)	0*	(0)
S9 mix (-)	Positive controls	AF-2		AZI		AF-2		AF-2		9AA
	Dose (µg/plate)	0.01		0.5		0.01		0.1		80.0
	Colonies/plate	499		462		102		414		302
		487	(493)	483	(473)	74	(88)	433	(424)	241	(272)
S9 mix (+)	Positive controls	2AA		2AA		2AA		2AA		2AA
	Dose (µg/plate)	1.0		2.0		10.0		0.5		2.0
	Colonies/plate	844		345		843		443		164
		983	(914)	308	(327)	794	(819)	440	(442)	156	(160)
Negative control: dimethyl sulfoxide
AF-2: 2-(2-Furyl)-3-(5-nitro-2-furyl)acrylamide; AZI: Sodium azide; 9AA: 9-Aminoacridine;2AA: 2-Aminoanthacene
(): average value
*: Growth inhibition

## Sheet: (3) 2-methylbutyric acid
2-methylbutyric acid (negative)
(Exp. 1)
Metabolic activation	Dose (µg/plate)	Colonies/plate
		Base-substitution						Frameshift
		TA100		TA1535		WP2uvrA		TA98		TA1537
S9 mix (-)	0 (Negative control)	127		14		23		20		9
		119	(123)	12	(13)	20	(22)	21	(21)	8	(9)
	4.88	114		15		26		22		11
		116	(115)	14	(15)	21	(24)	24	(23)	9	(10)
	19.5	119		13		26		24		6
		125	(122)	12	(13)	22	(24)	22	(23)	6	(6)
	78.1	125		12		22		23		9
		110	(118)	12	(12)	20	(21)	17	(20)	11	(10)
	313	111		11		16		24		7
		128	(120)	16	(14)	21	(19)	14	(19)	11	(9)
	1250	121		10		19		18		8
		119	(120)	15	(13)	22	(21)	24	(21)	6	(7)
	5000	105		13*		33		18		5*
		133	(119)	14*	(14)	25	(29)	24	(21)	11*	(8)
S9 mix (+)	0 (Negative control)	128		13		36		36		16
		135	(132)	15	(14)	31	(34)	30	(33)	11	(14)
	4.88	129		12		36		25		12
		126	(128)	14	(13)	30	(33)	31	(28)	14	(13)
	19.5	124		15		29		21		1
		127	(126)	14	(15)	38	(34)	32	(27)	13	(7)
	78.1	127		11		31		28		11
		141	(134)	19	(15)	33	(32)	24	(26)	12	(12)
	313	135		13		34		23		17
		136	(136)	15	(14)	35	(35)	32	(28)	14	(16)
	1250	134		12		30		33		13
		139	(137)	8	(10)	29	(30)	29	(31)	10	(12)
	5000	130*		14*		30		29*		13*
		108*	(119)	13*	(14)	21	(26)	18*	(24)	9*	(11)
S9 mix (-)	Positive controls	AF-2		AZI		AF-2		AF-2		9AA
	Dose (µg/plate)	0.01		0.5		0.01		0.1		80.0
	Colonies/plate	515		580		160		464		372
		713	(614)	555	(568)	159	(160)	385	(425)	322	(347)
S9 mix (+)	Positive controls	2AA		2AA		2AA		2AA		2AA
	Dose (µg/plate)	1.0		2.0		10.0		0.5		2.0
	Colonies/plate	1087		394		1038		492		207
		1176	(1132)	451	(423)	1121	(1080)	391	(442)	207	(207)
Negative control: dimethylsulfoxide
AF-2: 2-(2-Furyl)-3-(5-nitro-2-furyl)acrylamide; AZI: Sodium azide; 9AA: 9-Aminoacridine; 2AA: 2-Aminoanthacene
(): average value
*: Growth inhibition
(Exp. 2)
Metabolic activation	Dose (µg/plate)	Colonies/plate
		Base-substitution						Frameshift
		TA100		TA1535		WP2uvrA		TA98		TA1537
S9 mix (-)	0 (Negative control)	116		15		32		18		8
		107	(112)	12	(14)	35	(34)	18	(18)	8	(8)
	156			11						6
			()	13	(12)		()		()	10	(8)
	313	112		15		36		14		5
		115	(114)	12	(14)	31	(34)	20	(17)	6	(6)
	625	105		15		40		17		7
		116	(111)	15	(15)	35	(38)	17	(17)	7	(7)
	1250	105		16		46		19		5
		117	(111)	15	(16)	35	(41)	13	(16)	5	(5)
	2500	124		13		34		20		3*
		110	(117)	16	(15)	33	(34)	17	(19)	8*	(6)
	5000	114		12*		34		18		5*
		105	(110)	16*	(14)	33	(34)	19	(19)	9*	(7)
S9 mix (+)	0 (Negative control)	122		15		44		35		14
		118	(120)	15	(15)	43	(44)	29	(32)	13	(14)
	156	114		14				31		14
		127	(121)	15	(15)		()	36	(34)	16	(15)
	313	124		16		39		33		15
		108	(116)	11	(14)	41	(40)	31	(32)	16	(16)
	625	120		13		39		28		14
		109	(115)	13	(13)	42	(41)	27	(28)	17	(16)
	1250	120		12		35		28		15
		113	(117)	16	(14)	43	(39)	34	(31)	10	(13)
	2500	126		16		42		35		10
		114	(120)	14	(15)	38	(40)	29	(32)	14	(12)
	5000	114*		13*		40		29*		12*
		112*	(113)	14*	(14)	48	(44)	30*	(30)	12*	(12)
S9 mix (-)	Positive controls	AF-2		AZI		AF-2		AF-2		9AA
	Dose (µg/plate)	0.01		0.5		0.01		0.1		80.0
	Colonies/plate	492		491		145		357		271
		477	(485)	504	(498)	130	(138)	417	(387)	262	(267)
S9 mix (+)	Positive controls	2AA		2AA		2AA		2AA		2AA
	Dose (µg/plate)	1.0		2.0		10.0		0.5		2.0
	Colonies/plate	904		369		1169		415		142
		962	(933)	439	(404)	1065	(1117)	413	(414)	177	(160)
Negative control: dimethylsulfoxide
AF-2: 2-(2-Furyl)-3-(5-nitro-2-furyl)acrylamide; AZI: Sodium azide; 9AA: 9-Aminoacridine; 2AA: 2-Aminoanthacene
(): average value
*: Growth inhibition

## Sheet: (4) 2-ethylbutanal
2-ethylbutanal (negative)
(Exp. 1)
Metabolic activation	Dose (µg/plate)	Colonies/plate
		Base-substitution						Frameshift
		TA100		TA1535		WP2uvrA		TA98		TA1537
S9 mix (-)	0 (Negative control)	120		13		29		27		11
		122	(121)	14	(14)	24	(27)	21	(24)	6	(9)
	4.88	118		9		30		29		6
	19.5	110	(114)	16	(13)	26	(28)	18	(24)	4	(5)
	19.5	146		13		32		24		4
	19.5	129	(138)	13	(13)	26	(29)	28	(26)	4	(4)
	78.1	126		10		26		26		3
	313	140	(133)	13	(12)	22	(24)	23	(25)	10	(7)
	313	138		10		22		10		4
		134	(136)	9	(10)	31	(27)	9	(10)	5	(5)
	1250	119		6		25		18		5
		105	(112)	11	(9)	21	(23)	10	(14)	6	(6)
	5000	86 *		0 *		15 *		16 *		0 *
	5000	81 *	(84)	0 *	(0)	0 *	(8)	9 *	(13)	0 *	(0)
S9 mix (+)	0 (Negative control)	139		8		27		39		8
		126	(133)	13	(11)	32	(30)	34	(37)	14	(11)
	4.88	133		14		23		39		12
	19.5	147	(140)	12	(13)	34	(29)	17	(28)	10	(11)
	19.5	141		11		23		31		13
	19.5	129	(135)	14	(13)	21	(22)	36	(34)	8	(11)
	78.1	133		10		26		31		10
	313	134	(134)	10	(10)	27	(27)	36	(34)	11	(11)
	313	136		9		25		34		9
		146	(141)	9	(9)	38	(32)	24	(29)	14	(12)
	1250	115		7		15		30		12
		98	(107)	7	(7)	24	(20)	35	(33)	14	(13)
	5000	0 *		0 *		0 *		0 *		0 *
	5000	0 *	(0)	0 *	(0)	0 *	(0)	0 *	(0)	0 *	(0)
S9 mix (-)	Positive controls	AF-2		AZI		AF-2		AF-2		9AA
	Dose (µg/plate)	0.01		0.5		0.01		0.1		80.0
	Colonies/plate	544		525		126		388		490
		580	(562)	574	(550)	115	(121)	379	(384)	671	(581)
S9 mix (+)	Positive controls	2AA		2AA		2AA		2AA		2AA
	Dose (µg/plate)	1.0		2.0		10.0		0.5		2.0
	Colonies/plate	1196		411		1214		363		263
		1146	(1171)	417	(414)	1219	(1217)	356	(360)	233	(248)
Negative control: dimethyl sulfoxide
AF-2: 2-(2-Furyl)-3-(5-nitro-2-furyl)acrylamide; AZI: Sodium azide; 9AA: 9-Aminoacridine; 2AA: 2-Aminoanthacene
(): average value
*: Growth inhibition
(Exp. 2)
Metabolic activation	Dose (µg/plate)	Colonies/plate
		Base-substitution						Frameshift
		TA100		TA1535		WP2uvrA		TA98		TA1537
S9 mix (-)	0 (Negative control)	133		14		30		22		8
		127	(130)	12	(13)	30	(30)	14	(18)	13	(11)
	156	134		12		20		15		13
		127	(131)	19	(16)	34	(27)	20	(18)	6	(10)
	313	129		11		35		21		13
		140	(135)	10	(11)	21	(28)	23	(22)	13	(13)
	625	122		16		25		19		15
		132	(127)	12	(14)	24	(25)	15	(17)	9	(12)
	1250	122		10		23		20		5
	5000	130	(126)	15	(13)	33	(28)	16	(18)	6	(6)
	2500	78 *		3 *		21 *		9 *		3 *
		76 *	(77)	4 *	(4)	21 *	(21)	3 *	(6)	1 *	(2)
	5000	0 *		0 *		0 *		0 *		0 *
	5000	0 *	(0)	0 *	(0)	0 *	(0)	0 *	(0)	0 *	(0)
S9 mix (+)	0 (Negative control)	143		14		21		37		13
		136	(140)	10	(12)	33	(27)	32	(35)	15	(14)
	156	130		9		30		31		15
		129	(130)	13	(11)	26	(28)	20	(26)	17	(16)
	313	139		10		24		26		16
		147	(143)	12	(11)	26	(25)	22	(24)	16	(16)
	625	152		8		39		23		17
		127	(140)	7	(8)	26	(33)	34	(29)	14	(16)
	1250	137		10		27		27		16
	5000	139	(138)	5	(8)	21	(24)	28	(28)	15	(16)
	2500	85 *		6 *		18 *		19 *		10 *
		99 *	(92)	3 *	(5)	10 *	(14)	14 *	(17)	8 *	(9)
	5000	0 *		0 *		0 *		0 *		0 *
	5000	0 *	(0)	0 *	(0)	0 *	(0)	0 *	(0)	0 *	(0)
S9 mix (-)	Positive controls	AF-2		AZI		AF-2		AF-2		9AA
	Dose (µg/plate)	0.01		0.5		0.01		0.1		80.0
	Colonies/plate	512		550		124		360		289
		517	(515)	533	(542)	120	(122)	343	(352)	317	(303)
S9 mix (+)	Positive controls	2AA		2AA		2AA		2AA		2AA
	Dose (µg/plate)	1.0		2.0		10.0		0.5		2.0
	Colonies/plate	1089		492		1079		380		217
		1135	(1112)	436	(464)	1009	(1044)	353	(367)	207	(212)
Negative control: dimethyl sulfoxide
AF-2: 2-(2-Furyl)-3-(5-nitro-2-furyl)acrylamide; AZI: Sodium azide; 9AA: 9-Aminoacridine; 2AA: 2-Aminoanthacene
(): average value
*: Growth inhibition

## Sheet: (5) (5or6)-decenoic acid
(5or6)-decenoic acid (negative)
(Exp. 1)
Metabolic activation	Dose (µg/plate)	Colonies/plate
		Base-substitution						Frameshift
		TA100		TA1535		WP2uvrA		TA98		TA1537
S9 mix (-)	0 (Negative control)	124		6		34		20		9
		114	(119)	12	(9)	31	(33)	28	(24)	3	(6)
	4.88	128		11		36		22		6
	19.5	113	(121)	10	(11)	32	(34)	26	(24)	6	(6)
	19.5	125		7		27		27		7
	19.5	114	(120)	8	(8)	39	(33)	29	(28)	6	(7)
	78.1	124		6		33		25		5
	313	114	(119)	11	(9)	32	(33)	22	(24)	5	(5)
	313	114		8		30		29		6
		110	(112)	8	(8)	32	(31)	26	(28)	7	(7)
	1250	97		8		36		19		4
		105	(101)	4	(6)	37	(37)	29	(24)	4	(4)
	5000	0*		0*		0*		0*		0*
	5000	0*	(0)	0*	(0)	0*	(0)	0*	(0)	0*	(0)
S9 mix (+)	0 (Negative control)	122		13		33		35		6
		135	(129)	5	(9)	38	(36)	39	(37)	9	(8)
	4.88	116		9		40		40		9
	19.5	127	(122)	10	(10)	35	(38)	34	(37)	7	(8)
	19.5	127		6		39		41		7
	19.5	137	(132)	11	(9)	30	(35)	42	(42)	8	(8)
	78.1	126		11		33		42		6
	313	126	(126)	9	(10)	35	(34)	35	(39)	8	(7)
	313	139		9		30		33		10
		139	(139)	8	(9)	42	(36)	30	(32)	13	(12)
	1250	92 *		8 *		32		30 *		10 *
		70 *	(81)	6 *	(7)	33	(33)	30 *	(30)	10 *	(10)
	5000	0*#		0*#		0*#		0*#		0*#
	5000	0*#	(0)	0*#	(0)	0*#	(0)	0*#	(0)	0*#	(0)
S9 mix (-)	Positive controls	AF-2		AZI		AF-2		AF-2		9AA
	Dose (µg/plate)	0.01		0.5		0.01		0.1		80.0
	Colonies/plate	489		518		80		332		297
		460	(475)	502	(510)	79	(80)	366	(349)	410	(354)
S9 mix (+)	Positive controls	2AA		2AA		2AA		2AA		2AA
	Dose (µg/plate)	1.0		2.0		10.0		0.5		2.0
	Colonies/plate	1145		434		953		336		223
		1142	(1144)	401	(418)	945	(949)	348	(342)	209	(216)
Negative control: dimethyl sulfoxide
AF-2: 2-(2-Furyl)-3-(5-nitro-2-furyl)acrylamide; AZI: Sodium azide; 9AA: 9-Aminoacridine; 2AA: 2-Aminoanthacene
(): average value
*: Growth inhibition
#: Precipitation
(Exp. 2)
Metabolic activation	Dose (µg/plate)	Colonies/plate
		Base-substitution						Frameshift
		TA100		TA1535		WP2uvrA		TA98		TA1537
S9 mix (-)	0 (Negative control)	126		11		20		20		6
		134	(130)	14	(13)	24	(22)	17	(19)	7	(7)
	156	132		14		13		11		7
		117	(125)	13	(14)	24	(19)	15	(13)	4	(6)
	313	121		12		17		16		5
		123	(122)	12	(12)	20	(19)	16	(16)	6	(6)
	625	120		11		18		13		7
		124	(122)	7	(9)	28	(23)	18	(16)	7	(7)
	1250	116		7		21		19		4
		102	(109)	10	(9)	20	(21)	18	(19)	4	(4)
	2500	49 *		1 *		21 *		15 *		4 *
		40 *	(45)	3 *	(2)	24 *	(23)	8 *	(12)	2 *	(3)
	5000	0*		0*		23 *		0*		0*
		0*	(0)	0*	(0)	25 *	(24)	0*	(0)	0*	(0)
S9 mix (+)	0 (Negative control)	138		5		22		28		11
		125	(132)	12	(9)	33	(28)	27	(28)	9	(10)
	39.1	127		8				24		12
		114	(121)	6	(7)			30	(27)	10	(11)
	78.1	127		5				31		6
		135	(131)	9	(7)			23	(27)	11	(9)
	156	127		9		17		23		10
		126	(127)	7	(8)	30	(24)	27	(25)	11	(11)
	313	120		7		26		25		4
		129	(125)	5	(6)	21	(24)	28	(27)	8	(6)
	625	111		8		20		21		7
		96	(104)	5	(7)	28	(24)	19	(20)	10	(9)
	1250	86 *		5 *		17		16 *		9 *
		88 *	(87)	7 *	(6)	39	(28)	17 *	(17)	6 *	(8)
	2500					26 *
						17 *	(22)
	5000					0*#
						0*#	(0)
S9 mix (-)	Positive controls	AF-2		AZI		AF-2		AF-2		9AA
	Dose (µg/plate)	0.01		0.5		0.01		0.1		80.0
	Colonies/plate	483		403		86		369		312
		500	(492)	505	(454)	75	(81)	374	(372)	323	(318)
S9 mix (+)	Positive controls	2AA		2AA		2AA		2AA		2AA
	Dose (µg/plate)	1.0		2.0		10.0		0.5		2.0
	Colonies/plate	937		335		748		403		177
		970	(954)	351	(343)	706	(727)	391	(397)	157	(167)
Negative control: dimethyl sulfoxide
AF-2: 2-(2-Furyl)-3-(5-nitro-2-furyl)acrylamide; AZI: Sodium azide; 9AA: 9-Aminoacridine;2AA: 2-Aminoanthacene
(): average value
*: Growth inhibition
#: Precipitation

## Sheet: (6) 2,3-pentanedione
2,3-pentanedione (positive)
(Exp. 1)
Metabolic activation	Dose (µg/plate)	Colonies/plate
		Base-substitution						Frameshift
		TA100		TA1535		WP2uvrA		TA98		TA1537
S9 mix (-)	0 (Negative control)	138		10		15		31		7
		129	(134)	16	(13)	24	(20)	37	(34)	8	(8)
	4.88	130		11		14		33		8
		133	(132)	17	(14)	24	(19)	46	(40)	7	(8)
	19.5	125		9		16		48		10
		123	(124)	15	(12)	23	(20)	30	(39)	8	(9)
	78.1	148		15		28		45		9
		147	(148)	12	(14)	16	(22)	45	(45)	6	(8)
	313	200		14		16		40		6
		207	(204)	13	(14)	18	(17)	65	(53)	11	(9)
	1250	214*		16*		40*		86*		13*
		225*	(220)	11*	(14)	33*	(37)	78*	(82)	9*	(11)
	5000	0*		0*		0*		46*		0*
		0*	(0)	0*	(0)	0*	(0)	43*	(45)	0*	(0)
S9 mix (+)	0 (Negative control)	127		13		32		42		10
		131	(129)	13	(13)	27	(30)	34	(38)	15	(13)
	4.88	143		13		31		34		12
		140	(142)	13	(13)	33	(32)	34	(34)	13	(13)
	19.5	134		15		37		39		12
		124	(129)	11	(13)	37	(37)	30	(35)	10	(11)
	78.1	173		14		27		44		8
		153	(163)	14	(14)	32	(30)	44	(44)	10	(9)
	313	201*		6*		35		56		12*
		193*	(197)	14*	(10)	33	(34)	57	(57)	13*	(13)
	1250	234*		13*		46*		72*		8*
		279*	(257)	10*	(12)	38*	(42)	58*	(85)	15*	(12)
	5000	106*		12*		12*		50*		0*
		133*	(120)	4*	(8)	7*	(10)	57*	(54)	0*	(0)
S9 mix (-)	Positive controls	AF-2		AZI		AF-2		AF-2		9AA
	Dose (µg/plate)	0.01		0.5		0.01		0.1		80.0
	Colonies/plate	515		580		160		464		372
		713	(614)	555	(568)	159	(160)	385	(425)	322	(347)
S9 mix (+)	Positive controls	2AA		2AA		2AA		2AA		2AA
	Dose (µg/plate)	1.0		2.0		10.0		0.5		2.0
	Colonies/plate	1087		394		1038		492		207
		117	(1132)	451	(423)	1121	(1080)	391	(442)	207	(207)
Negative control: dimethylsulfoxide
AF-2: 2-(2-Furyl)-3-(5-nitro-2-furyl)acrylamide; AZI: Sodium azide; 9AA: 9-Aminoacridine; 2AA: 2-Aminoanthacene
(): average value
*: Growth inhibition
(Exp. 2)
Metabolic activation	Dose (µg/plate)	Colonies/plate
		Base-substitution						Frameshift
		TA100		TA1535		WP2uvrA		TA98		TA1537
S9 mix (-)	0 (Negative control)	115		14		34		21		7
		113	(114)	19	(17)	31	(33)	23	(22)	11	(9)
	39.1	112		10		34		33		7
		106	(109)	18	(14)	31	(33)	32	(33)	7	(7)
	78.1	120		17		32		30		11
		141	(131)	16	(17)	38	(35)	27	(29)	7	(9)
	156	168		13		38		32		7
		176	(172)	11	(12)	47	(43)	30	(31)	10	(9)
	313	194		13		38		29		7
		237	(216)	18	(16)	42	(40)	42	(36)	9	(8)
	625	273		16		41		48		12
		280	(277)	17	(17)	57	(49)	33	(41)	4	(8)
	1250	258*		15*		67*		45*		8*
		231*	(245)	15*	(15)	59*	(63)	51*	(48)	13*	(11)
	2500	98*				61*		51*
		108*	(103)		()	46*	(54)	42*	(47)		()
S9 mix (+)	0 (Negative control)	128		11		32		29		9
		132	(130)	18	(15)	35	(34)	31	(30)	15	(12)
	9.77	128		16						9
		118	(123)	13	(15)		()		()	7	(8)
	19.5	133		14						13
		121	(127)	14	(14)		()		()	14	(14)
	39.1	123		13		46		31		9
		128	(126)	13	(13)	42	(44)	21	(26)	9	(9)
	78.1	139		14		36		28		11
		124	(132)	15	(15)	39	(38)	24	(26)	11	(11)
	156	137		16		46		25		9
		121	(129)	15	(16)	42	(44)	27	(26)	9	(9)
	313	196*		12*		36		33		12*
		182*	(189)	16*	(14)	39	(38)	33	(33)	8*	(10)
	625	262*				38		49*
		249*	(256)		()	45	(42)	33*	(41)		()
	1250	322*				50*		45*
		332*	(327)		()	47*	(49)	51*	(48)		()
	2500	145*				53*		24*
		134*	(140)		()	50*	(52)	12*	(18)		()
S9 mix (-)	Positive controls	AF-2		AZI		AF-2		AF-2		9AA
	Dose (µg/plate)	0.01		0.5		0.01		0.1		80.0
	Colonies/plate	492		491		145		357		271
		477	(485)	504	(498)	130	(138)	417	(387)	262	(267)
S9 mix (+)	Positive controls	2AA		2AA		2AA		2AA		2AA
	Dose (µg/plate)	1.0		2.0		10.0		0.5		2.0
	Colonies/plate	904		369		1169		415		142
		962	(933)	439	(404)	1065	(1117)	413	(434)	177	(160)
Negative control: dimethylsulfoxide
AF-2: 2-(2-Furyl)-3-(5-nitro-2-furyl)acrylamide; AZI: Sodium azide; 9AA: 9-Aminoacridine; 2AA: 2-Aminoanthacene
(): average value
*: Growth inhibition
(confirmatory 1)
Metabolic activation	Dose (µg/plate)	Colonies/plate
		Base-substitution				Frameshift
		TA100		TA1535		TA98
S9 mix (-)	0 (Negative control)	124		36		22
		122	(123)	36	(36)	18	(20)
	140	153
		170	(162)		()		()
	211	188		46		21
		198	(193)	51	(49)	20	(21)
	316	202		45		22
		196	(199)	57	(51)	18	(20)
	474	246		57		34
		305	(276)	50	(54)	14	(24)
	711	316		52		29
		273	(295)	60	(56)	30	(30)
	1067	296*		55		45
		266*	(281)	56	(56)	39	(42)
	1600	195*		68*		38*
		201*	(198)	69*	(69)	44*	(41)
	2400			69*		19*
			()	66*	(68)	29*	(24)
S9 mix (-)	Positive controls	AF-2		AF-2		AF-2
	Dose (µg/plate)	0.01		0.01		0.1
	Colonies/plate	467		101		384
		516	(492)	107	(104)	391	(388)
Negative control: dimethylsulfoxide
AF-2: 2-(2-Furyl)-3-(5-nitro-2-furyl)acrylamide
(): average value
*: Growth inhibition
(confirmatory 2)
Metabolic activation	Dose (µg/plate)	Colonies/plate
		Base-substitution				Frameshift
		TA100		TA1535		TA98
S9 mix (+)	0 (Negative control)	139		43		23
		127	(133)	41	(42)	38	(31)
	62.4	125
		128	(127)		()		()
	93.6	130
		135	(133)		()		()
	140	149				26
		159	(154)		()	20	(23)
	211	168		43		31
		166	(167)	36	(40)	25	(28)
	316	179		44		36
		175	(177)	45	(45)	37	(37)
	474	220*		49		37
		196*	(208)	56	(53)	41	(39)
	711	254*		78		41
		297*	(276)	80	(79)	38	(40)
	1067	296*		69*		41*
		257*	(277)	73*	(71)	42*	(42)
	1600	231*		61*		25*
		244*	(238)	56*	(59)	30*	(28)
	2400	96*		26*
		124*	(110)	33*	(30)		()
S9 mix (+)	Positive controls	2AA		2AA		2AA
	Dose (µg/plate)	1.0		10.0		0.5
	Colonies/plate	1046		1011		428
		1121	(1084)	1081	(1046)	428	(428)
Negative control: dimethylsulfoxide
AF-2: 2-(2-Furyl)-3-(5-nitro-2-furyl)acrylamide
(): average value
*: Growth inhibition
(confirmatory 3)
Metabolic activation	Dose (µg/plate)	Colonies/plate
		Base-substitution		Frameshift
		TA1535		TA1537
S9 mix (-)	0 (Negative control)	8		8
		9	(9)	6	(7)
S9 mix (+)	0 (Negative control)	11		13
		9	(10)	14	(14)
	9.77	11		15
		13	(12)	14	(15)
	19.5	13		13
		15	(14)	11	(12)
	39.1	8		15
		11	(10)	12	(14)
	78.1	9		17
		12	(11)	8	(13)
	156	8		15
		7	(8)	11	(13)
	313	8*		12*
		11*	(10)	15*	(14)
S9 mix (-)	Positive controls	AZI		9AA
	Dose (µg/plate)	0.5		80.0
	Colonies/plate	482		275
		482	(482)	296	(286)
S9 mix (+)	Positive controls	2AA		2AA
	Dose (µg/plate)	2.0		2.0
	Colonies/plate	343		151
		365	(354)	195	(173)
Negative control: dimethylsulfoxide
AZI: Sodium azide; 2AA: 2-Aminoanthacene
(): average value
*: Growth inhibition

## Sheet: (7) dimethyl sulfide
dimethyl sulfide (negative)
(Exp. 1)
Metabolic activation	Dose (µg/plate)	Colonies/plate
		Base-substitution						Frameshift
		TA100		TA1535		WP2uvrA		TA98		TA1537
S9 mix (-)	0 (Negative control)	139		11		19		23		4
		126	(133)	12	(12)	23	(21)	29	(26)	6	(5)
	4.88	113		14		22		25		9
		121	(117)	14	(14)	28	(25)	19	(22)	5	(7)
	19.5	146		13		21		23		6
		116	(131)	11	(12)	23	(22)	19	(21)	6	(6)
	78.1	126		13		25		26		4
		107	(117)	6	(10)	20	(23)	25	(26)	6	(5)
	313	124		10		28		20		4
		125	(125)	11	(11)	20	(24)	27	(24)	3	(4)
	1250	103		10		23		30		6
		135	(119)	9	(10)	26	(25)	26	(28)	6	(6)
	5000	133		13		20		40		5
		132	(133)	8	(11)	21	(21)	28	(34)	4	(5)
S9 mix (+)	0 (Negative control)	127		9		29		33		11
		149	(138)	9	(9)	22	(26)	39	(36)	9	(10)
	4.88	144		12		26		24		9
		140	(142)	6	(9)	27	(27)	33	(29)	10	(10)
	19.5	134		5		29		43		10
		133	(134)	7	(6)	26	(28)	45	(44)	12	(11)
	78.1	128		4		25		35		8
		147	(138)	10	(7)	26	(26)	42	(39)	8	(8)
	313	142		12		17		48		8
		122	(132)	8	(10)	27	(22)	35	(42)	6	(7)
	1250	127		14		35		47		9
		136	(132)	14	(14)	29	(32)	31	(39)	10	(10)
	5000	135		10		30		34		8
		141	(138)	12	(11)	25	(28)	45	(40)	7	(8)
S9 mix (-)	Positive controls	AF-2		AZI		AF-2		AF-2		9AA
	Dose (µg/plate)	0.01		0.5		0.01		0.1		80.0
	Colonies/plate	636		551		108		553		300
		500	(568)	509	(530)	97	(103)	592	(573)	290	(295)
S9 mix (+)	Positive controls	2AA		2AA		2AA		2AA		2AA
	Dose (µg/plate)	1.0		2.0		10.0		0.5		2.0
	Colonies/plate	1289		436		1093		306		231
		1346	(1318)	412	(424)	1222	(1158)	325	(316)	219	(225)
Negative control: dimethyl sulfoxide
AF-2: 2-(2-Furyl)-3-(5-nitro-2-furyl)acrylamide; AZI: Sodium azide; 9AA: 9-Aminoacridine; 2AA: 2-Aminoanthacene
(): average value
(Exp. 2)
Metabolic activation	Dose (µg/plate)	Colonies/plate
		Base-substitution						Frameshift
		TA100		TA1535		WP2uvrA		TA98		TA1537
S9 mix (-)	0 (Negative control)	128		14		34		22		8
		136	(132)	9	(12)	34	(34)	25	(24)	5	(7)
	313	119		11		28		31		5
		127	(123)	11	(11)	31	(30)	18	(25)	5	(5)
	625	126		6		27		26		9
		116	(121)	13	(10)	31	(29)	22	(24)	8	(9)
	1250	128		8		34		21		7
		133	(131)	13	(11)	34	(34)	21	(21)	7	(7)
	2500	133		11		28		27		9
		136	(135)	11	(11)	35	(32)	30	(29)	6	(8)
	5000	109		10		30		25		13
		131	(120)	8	(9)	30	(30)	31	(28)	5	(9)
S9 mix (+)	0 (Negative control)	133		9		32		30		9
		147	(140)	15	(12)	40	(36)	31	(31)	12	(11)
	313	135		10		35		27		13
		144	(140)	9	(10)	39	(37)	28	(28)	12	(13)
	625	140		8		36		25		9
		136	(138)	11	(10)	32	(34)	29	(27)	6	(8)
	1250	140		15		30		28		14
		150	(145)	12	(14)	40	(35)	29	(29)	16	(15)
	2500	135		11		34		36		9
		139	(137)	9	(10)	34	(34)	20	(28)	11	(10)
	5000	137		10		36		27		15
		143	(140)	10	(10)	35	(36)	28	(28)	16	(16)
S9 mix (-)	Positive controls	AF-2		AZI		AF-2		AF-2		9AA
	Dose (µg/plate)	0.01		0.5		0.01		0.1		80.0
	Colonies/plate	566		522		104		501		262
		568	(567)	487	(505)	91	(98)	509	(505)	237	(250)
S9 mix (+)	Positive controls	2AA		2AA		2AA		2AA		2AA
	Dose (µg/plate)	1.0		2.0		10.0		0.5		2.0
	Colonies/plate	1366		449		1152		350		281
		1375	(1371)	501	(475)	1229	(1191)	319	(335)	259	(270)
Negative control: dimethyl sulfoxide
AF-2: 2-(2-Furyl)-3-(5-nitro-2-furyl)acrylamide; AZI: Sodium azide; 9AA: 9-Aminoacridine; 2AA: 2-Aminoanthacene
(): average value

## Sheet: (8) 2- (methylthio)methyl -2-bu
2-[(methylthio)methyl]-2-butenal (positive)
(Exp. 1)
Metabolic activation	Dose (µg/plate)	Colonies/plate
		Base-substitution						Frameshift
		TA100		TA1535		WP2uvrA		TA98		TA1537
S9 mix (-)	0	113		11		31		12		14
		107	(110)	13	(12)	40	(36)	18	(15)	7	(11)
	5.00	102		5		35		7		4
		109	(106)	11	(8)	33	(34)	17	(12)	13	(9)
	15.0	106		13		24		17		14
		113	(110)	5	(9)	49	(37)	18	(18)	16	(15)
	50.0	97		9		37		14		14
		114	(106)	6	(8)	35	(36)	16	(15)	13	(14)
	150	135		4		29		19		7
		115	(125)	11	(8)	41	(35)	11	(15)	9	(8)
	500	214		9		33		13		10
		169	(192)	13	(11)	30	(32)	18	(16)	19	(15)
	1500	395		16		44		20		11
		452	(424)	12	(14)	41	(43)	21	(21)	8	(10)
	5000	0 *		0 *		68 *		0 *		0 *
		0 *	(0)	0 *	(0)	63 *	(66)	0 *	(0)	0 *	(0)
S9 mix (+)	0	131		9		48		20		21
		123	(127)	10	(10)	45	(47)	20	(20)	16	(19)
	5.00	132		12		47		33		21
		114	(123)	14	(13)	48	(48)	22	(28)	25	(23)
	15.0	120		10		43		34		17
		110	(115)	7	(9)	38	(41)	25	(30)	23	(20)
	50.0	129		9		46		19		21
		113	(121)	12	(11)	34	(40)	22	(21)	24	(23)
	150	107		12		35		22		27
		123	(115)	9	(11)	36	(36)	26	(24)	18	(23)
	500	181		8		44		23		24
		154	(168)	13	(11)	46	(45)	29	(26)	15	(20)
	1500	301		10		40		21		13
		296	(299)	16	(13)	37	(39)	30	(26)	14	(14)
	5000	0 *		19 *		91		0 *		0 *
		0 *	(0)	14 *	(17)	69	(80)	0 *	(0)	0 *	(0)
S9 mix (-)	Positive controls	AF-2		SA		AF-2		AF-2		9AA
	Dose (µg/plate)	0.01		0.5		0.01		0.1		80
	Colonies/plate	408		561		158		573		563
		426	(417)	581	(571)	148	(153)	534	(554)	545	(554)
S9 mix (+)	Positive controls	B[a]P		2AA		2AA		B[a]P		B[a]P
	Dose (µg/plate)	5		2		10		5		5
	Colonies/plate	1325		476		690		409		168
		1275	(1300)	529	(503)	761	(726)	470	(440)	160	(164)
Negative control: dimethylsulfoxide
AF-2: 2-(2-Furyl)-3-(5-nitro-2-furyl)acrylamide; SA: Sodium azide; 9AA: 9-Aminoacridine; B[a]P: Benzo[a]pyrene; 2AA: 2-Aminoanthacene
(): average value
*: Growth inhibition
(Exp. 2)
Metabolic activation	Dose (µg/plate)	Colonies/plate
		Base-substitution						Frameshift
		TA100		TA1535		WP2uvrA		TA98		TA1537
S9 mix (-)	0	116		13		26		11		16
		117	(117)	10	(12)	30	(28)	19	(15)	16	(16)
	156	133		10		29		18		10
		125	(129)	14	(12)	21	(25)	12	(15)	17	(14)
	313	163		15		30		23		22
		168	(166)	5	(10)	25	(28)	18	(21)	12	(17)
	625	229		9		25		16		14
		237	(233)	19	(14)	25	(25)	18	(17)	14	(14)
	1250	426		10		26		27		14
		370	(398)	13	(12)	36	(31)	23	(25)	22	(18)
	2500	383		7		58		26		11
		401	(392)	14	(11)	34	(46)	37	(32)	11	(11)
	5000	0 *		0 *		50 *		0 *		0 *
		0 *	(0)	0 *	(0)	53 *	(52)	0 *	(0)	0 *	(0)
S9 mix (+)	0	102		10		29		26		22
		119	(111)	11	(11)	33	(31)	21	(24)	23	(23)
	156	121		11		NT		29		24
		110	(116)	13	(12)		()	31	(30)	26	(25)
	313	134		5		30		26		22
		113	(124)	8	(7)	28	(29)	18	(22)	27	(25)
	625	181		12		28		28		27
		147	(164)	15	(14)	33	(31)	26	(27)	16	(22)
	1250	268		16		53		29		23
		234	(251)	17	(17)	35	(44)	13	(21)	15	(19)
	2500	402		12		46		24		11
		354	(378)	13	(13)	34	(40)	23	(24)	21	(16)
	5000	0 *		7 *		66 *		0 *		0 *
		0 *	(0)	1 *	(4)	63 *	(65)	0 *	(0)	0 *	(0)
S9 mix (-)	Positive controls	AF-2		SA		AF-2		AF-2		9AA
	Dose (µg/plate)	0.01		0.5		0.01		0.1		80
	Colonies/plate	451		601		136		608		599
		434	(443)	601	(601)	100	(118)	579	(594)	520	(560)
S9 mix (+)	Positive controls	B[a]P		2AA		2AA		B[a]P		B[a]P
	Dose (µg/plate)	5		2		10		5		5
	Colonies/plate	1339		436		753		478		167
		1251	(1295)	467	(452)	687	(720)	468	(473)	176	(172)
Negative control: dimethylsulfoxide
AF-2: 2-(2-Furyl)-3-(5-nitro-2-furyl)acrylamide; SA: Sodium azide; 9AA: 9-Aminoacridine; B[a]P: Benzo[a]pyrene; 2AA: 2-Aminoanthacene
(): average value
*: Growth inhibition
NT:Not tested
(comfirmatory)
Metabolic activation	Dose (µg/plate)	Colonies/plate
		Base-substitution		Frameshift
		WP2uvrA		TA98
S9 mix (-)	0			17
				18	(18)
	1000			28
				31	(30)
	2000			35
				34	(35)
	2500			29
				22	(26)
	3000			18
				28	(23)
	4000			0 *
				0 *	(0)
	5000			0 *
				0 *	(0)
S9 mix (+)	0	22
		26	(24)
	1000	39
		44	(42)
	2000	31
		38	(35)
	2500	46
		40	(43)
	3000	47
		26	(37)
	4000	57
		57	(57)
	5000	58 *
		74 *	(66)
S9 mix (-)	Positive controls			AF-2
	Dose (µg/plate)			0.1
	Colonies/plate			579
				492	(536)
S9 mix (+)	Positive controls	2AA
	Dose (µg/plate)	10
	Colonies/plate	650
		721	(686)
Negative control: dimethylsulfoxide
AF-2: 2-(2-Furyl)-3-(5-nitro-2-furyl)acrylamide; 2AA: 2-Aminoanthacene
(): average value
*: Growth inhibition

## Sheet: (9) 2-mercaptopinane
2-mercaptopinane (negative)
(Exp. 1)
Metabolic activation	Dose (µg/plate)	Colonies/plate
		Base-substitution						Frameshift
		TA100		TA1535		WP2uvrA		TA98		TA1537
S9 mix (-)	0 (Negative control)	142		20		24		21		6
		153	(148)	14	(17)	31	(28)	13	(17)	9	(8)
	4.88	140		14		27		12		6
		146	(143)	22	(18)	26	(27)	8	(10)	5	(6)
	19.5	109*		6*		14*		13*		2*
		114*	(112)	7*	(7)	22*	(18)	8*	(11)	3*	(3)
	78.1	98*		5*		16*		12*		2*
		67*	(83)	4*	(5)	19*	(18)	11*	(12)	2*	(2)
	313	0*		5*		32*		0*		3*
		0*	(0)	8*	(7)	0*	(16)	6*	(3)	2*	(3)
	1250	0*		0*		0*		9*		0*
		0*	(0)	0*	(0)	0*	(0)	0*	(5)	0*	(0)
	5000	0*		0*		6*		0*		0*
		0*	(0)	0*	(0)	2*	(4)	0*	(0)	0*	(0)
S9 mix (+)	0 (Negative control)	160		17		29		27		15
		162	(161)	8	(13)	34	(32)	28	(28)	12	(14)
	4.88	183		12		29		27		14
		201	(192)	11	(12)	29	(29)	19	(23)	7	(11)
	19.5	170		14		36		19		17
		152	(161)	11	(13)	30	(33)	22	(21)	16	(17)
	78.1	123*		3*		36		19*		13*
		129*	(126)	10*	(7)	31	(34)	22*	(21)	12*	(13)
	313	136*		4*		29*		19*		6*
		116*	(126)	0*	(2)	33*	(31)	18*	(19)	3*	(5)
	1250	73*		0*		30*		17*		0*
		66*	(70)	2*	(1)	25*	(28)	14*	(16)	0*	(0)
	5000	0*		3*		28*		3*		0*
		0*	(0)	3*	(3)	27*	(28)	0*	(2)	0*	(0)
S9 mix (-)	Positive controls	AF-2		AZI		AF-2		AF-2		9AA
	Dose (µg/plate)	0.01		0.5		0.01		0.1		80.0
	Colonies/plate	444		590		151		352		157
		507	(476)	530	(560)	133	(142)	286	(319)	131	(144)
S9 mix (+)	Positive controls	2AA		2AA		2AA		2AA		2AA
	Dose (µg/plate)	1.0		2.0		10.0		0.5		2.0
	Colonies/plate	976		427		1064		420		150
		927	(952)	419	(423)	1028	(1046)	431	(426)	150	(150)
Negative control: acetone
AF-2: 2-(2-Furyl)-3-(5-nitro-2-furyl)acrylamide; AZI: Sodium azide; 9AA: 9-Aminoacridine; 2AA: 2-Aminoanthacene
(): average value
*: Growth inhibition
(Exp. 2)
Metabolic activation	Dose (µg/plate)	Colonies/plate
		Base-substitution						Frameshift
		TA100		TA1535		WP2uvrA		TA98		TA1537
S9 mix (-)	0 (Negative control)	143		14		20		19		8
		136	(140)	20	(17)	25	(23)	17	(18)	9	(9)
	0.610	127		14		29		18		8
		107	(117)	18	(16)	28	(29)	14	(16)	7	(8)
	1.22	102		19		24		15		8
		99	(101)	17	(18)	24	(24)	13	(14)	6	(7)
	2.44	128		19		27		17		6
		138	(133)	17	(18)	23	(25)	15	(16)	6	(6)
	4.88	101		22		25		15		13
		100	(101)	15	(19)	21	(23)	18	(17)	9	(11)
	9.77	97*		15*		22		17*		7*
		136*	(117)	18*	(17)	10	(16)	15*	(16)	7*	(7)
	19.5	79*		4*		20*		10*		3*
		75*	(77)	9*	(7)	23*	(22)	10*	(10)	5*	(4)
S9 mix (+)	0 (Negative control)	160		19		29		23		15
		145	(153)	14	(17)	30	(30)	16	(20)	14	(15)
	1.22	148
		153	(151)		()		()		()		()
	2.44	151		23				24		11
		120	(136)	20	(22)		()	23	(24)	9	(10)
	4.88	139		15				24		11
		147	(143)	14	(15)		()	17	(21)	11	(11)
	9.77	147		23		23		25		9
		151	(149)	17	(20)	28	(26)	22	(24)	13	(11)
	19.5	145		23		19		25		12
		146	(146)	19	(21)	22	(21)	22	(24)	12	(12)
	39.1	139		22		23		16		9
		136	(138)	23	(23)	24	(24)	12	(14)	12	(11)
	78.1	125*		5*		25		16*		8*
		127*	(126)	12*	(9)	23	(24)	15*	(16)	7*	(8)
	156					26*
			()		()	26*	(26)		()		()
	313					36*
			()		()	34*	(35)		()		()
S9 mix (-)	Positive controls	AF-2		AZI		AF-2		AF-2		9AA
	Dose (µg/plate)	0.01		0.5		0.01		0.1		80.0
	Colonies/plate	599		536		129		430		316
		655	(627)	593	(565)	141	(135)	373	(402)	244	(280)
S9 mix (+)	Positive controls	2AA		2AA		2AA		2AA		2AA
	Dose (µg/plate)	1.0		2.0		10.0		0.5		2.0
	Colonies/plate	995		355		874		489		162
		1025	(1010)	327	(341)	940	(907)	439	(464)	143	(153)
Negative control: acetone
AF-2: 2-(2-Furyl)-3-(5-nitro-2-furyl)acrylamide; AZI: Sodium azide; 9AA: 9-Aminoacridine; 2AA: 2-Aminoanthacene
(): average value
*: Growth inhibition
(Confirmatory)
Metabolic activation	Dose (µg/plate)	Colonies/plate
		Base-substitution						Frameshift
		TA100		TA1535		WP2uvrA		TA98		TA1537
S9 mix (-)	0 (Negative control)	145		12		23		24		8
		143	(144)	18	(15)	26	(25)	21	(23)	10	(9)
	0.610	140		10		20		29		10
		150	(145)	12	(11)	21	(21)	20	(25)	9	(10)
	1.22	126		11		18		26		7
		127	(127)	15	(13)	25	(22)	16	(21)	9	(8)
	2.44	141		18		20		21		8
		154	(148)	19	(19)	19	(20)	18	(20)	8	(8)
	4.88	137		10		18		28		10
		130	(134)	16	(13)	22	(20)	19	(24)	7	(9)
	9.77	102*		3*		19		17*		6*
		86*	(94)	8*	(6)	26	(23)	15*	(16)	2*	(4)
	19.5	58*		8*		20*		12*		2*
		71*	(65)	7*	(8)	22*	(21)	13*	(13)	2*	(2)
S9 mix (+)	0 (Negative control)	138		17		27		28		18
		140	(139)	8	(13)	29	(28)	36	(32)	16	(17)
	1.22	153
		154	(154)		()		()		()		()
	2.44	146		17				32		10
		140	(143)	14	(16)		()	25	(29)	9	(10)
	4.88	146		14				27		12
		136	(141)	7	(11)		()	32	(30)	9	(11)
	9.77	166		11		25		37		10
		141	(154)	17	(14)	25	(25)	30	(34)	8	(9)
	19.5	127		8		33		27		7
		144	(136)	9	(9)	23	(28)	34	(31)	8	(8)
	39.1	114		7		33		25		8
		108	(111)	8	(8)	25	(29)	26	(26)	10	(9)
	78.1	88*		11*		30		28*		11*
		75*	(82)	8*	(10)	26	(28)	23*	(26)	10*	(11)
	156					26*
			()		()	28*	(27)		()		()
	313					25*
			()		()	33*	(29)		()		()
S9 mix (-)	Positive controls	AF-2		AZI		AF-2		AF-2		9AA
	Dose (µg/plate)	0.01		0.5		0.01		0.1		80.0
	Colonies/plate	552		616		158		310		229
		529	(541)	676	(646)	125	(142)	336	(323)	233	(231)
S9 mix (+)	Positive controls	2AA		2AA		2AA		2AA		2AA
	Dose (µg/plate)	1.0		2.0		10.0		0.5		2.0
	Colonies/plate	1116		494		1432		540		161
		1061	(1089)	501	(498)	1525	(1479)	524	(532)	148	(155)
Negative control: acetone
AF-2: 2-(2-Furyl)-3-(5-nitro-2-furyl)acrylamide; AZI: Sodium azide; 9AA: 9-Aminoacridine; 2AA: 2-Aminoanthacene
(): average value
*: Growth inhibition

## Sheet: (10) 4'-methoxycinnamaldehyde
4'-methoxycinnamaldehyde (positive)
(Exp. 1)
Metabolic activation	Dose (µg/plate)	Colonies/plate
		Base-substitution						Frameshift
		TA100		TA1535		WP2uvrA		TA98		TA1537
S9 mix (-)	0 (Negative control)	133		18		19		25		10
		123	(128)	9	(14)	23	(21)	20	(23)	10	(10)
	0.305	106		13		26		25		7
		119	(113)	14	(14)	22	(24)	15	(20)	7	(7)
	1.22	125		16		24		20		8
		105	(115)	14	(15)	33	(29)	16	(18)	8	(8)
	4.88	115		16		28		35		6
		124	(120)	9	(13)	28	(28)	20	(28)	10	(8)
	19.5	109		19		25		23		6
		116	(113)	12	(16)	15	(20)	31	(27)	7	(7)
	78.1	102		15		21		21		8
		104	(103)	12	(14)	19	(20)	24	(23)	7	(8)
	313	133		13		28		29		8
		110	(122)	9	(11)	19	(24)	24	(27)	6	(7)
	1250	56*		8*		15*		8*		4*
		60*	(58)	8*	(8)	12*	(14)	16*	(12)	5*	(5)
	5000	0*		0*		0*		0*		0*
		0*	(0)	0*	(0)	0*	(0)	0*	(0)	0*	(0)
S9 mix (+)	0 (Negative control)	122		18		33		29		15
		126	(124)	10	(14)	37	(35)	45	(37)	17	(16)
	0.305	129		12		33		33		15
		100	(115)	9	(11)	32	(33)	38	(36)	16	(16)
	1.22	120		21		30		37		14
		118	(119)	16	(19)	32	(31)	28	(33)	14	(14)
	4.88	122		13		39		35		15
		142	(132)	7	(10)	36	(38)	43	(39)	16	(16)
	19.5	132		12		33		39		12
		119	(126)	18	(15)	34	(34)	31	(35)	14	(13)
	78.1	165		16		25		27		19
		142	(154)	13	(15)	35	(30)	31	(29)	18	(19)
	313	187		16		27		34		14
		225	(206)	17	(17)	30	(29)	34	(34)	14	(14)
	1250	81*		6*		25*		21*		4*
		67*	(74)	8*	(7)	21*	(23)	16*	(19)	7*	(6)
	5000	0*		0*		0*		0*		0*
		0*	(0)	0*	(0)	0*	(0)	0*	(0)	0*	(0)
S9 mix (-)	Positive controls	AF-2		AZI		AF-2		AF-2		9AA
	Dose (µg/plate)	0.01		0.5		0.01		0.1		80.0
	Colonies/plate	609		638		179		449		234
		600	(605)	612	(625)	134	(157)	495	(472)	248	(241)
S9 mix (+)	Positive controls	2AA		2AA		2AA		2AA		2AA
	Dose (µg/plate)	1.0		2.0		10.0		0.5		2.0
	Colonies/plate	1341		541		1180		646		240
		1359	(1350)	493	(517)	1288	(1234)	619	(633)	229	(235)
Negative control: dimethyl sulfoxide
AF-2: 2-(2-Furyl)-3-(5-nitro-2-furyl)acrylamide; AZI: Sodium azide; 9AA: 9-Aminoacridine; 2AA: 2-Aminoanthacene
(): average value
*: Growth inhibition
(Exp. 2-1)
Metabolic activation	Dose (µg/plate)	Colonies/plate
		Base-substitution						Frameshift
		TA100		TA1535		WP2uvrA		TA98		TA1537
S9 mix (-)	0 (Negative control)	102		15		23		14		10
		111	(107)	20	(18)	23	(23)	15	(15)	11	(11)
	39.1	85		17		26		19		8
		103	(94)	17	(17)	27	(27)	16	(18)	8	(8)
	78.1	111		14		27		19		7
		90	(101)	16	(15)	29	(28)	24	(22)	10	(9)
	156	104		13		25		20		7
		109	(107)	14	(14)	31	(28)	16	(18)	9	(8)
	313	99		8		24		12		12
		118	(109)	13	(11)	26	(25)	19	(16)	13	(13)
	625	93		10		28		22		9*
		91	(92)	16	(13)	20	(24)	19	(21)	8*	(9)
	1250	8*		0*		17*		0*		0*
		2*	(5)	0*	(0)	16*	(17)	0*	(0)	0*	(0)
S9 mix (+)	0 (Negative control)			17		26		30		15
			()	14	(16)	24	(25)	29	(30)	15	(15)
	39.1			19		37		23		16
			()	19	(19)	27	(32)	21	(22)	13	(15)
	78.1			12		20		33		15
			()	8	(10)	31	(26)	35	(34)	19	(17)
	156			11		31		26		18
			()	16	(14)	30	(31)	46	(36)	16	(17)
	313			12		28		29		15
			()	17	(15)	29	(29)	30	(30)	17	(16)
	625			15*		33		31		18*
			()	16*	(16)	26	(30)	40	(36)	13*	(16)
	1250			12*		34*		16*		8*
			()	10*	(11)	16*	(25)	17*	(17)	5*	(7)
S9 mix (-)	Positive controls	AF-2		AZI		AF-2		AF-2		9AA
	Dose (µg/plate)	0.01		0.5		0.01		0.1		80.0
	Colonies/plate	518		656		164		392		228
		512	(515)	629	(643)	123	(144)	420	(406)	277	(253)
S9 mix (+)	Positive controls			2AA		2AA		2AA		2AA
	Dose (µg/plate)			2.0		10.0		0.5		2.0
	Colonies/plate			538		1452		511		188
			()	504	(521)	1587	(1520)	498	(505)	199	(194)
Negative control: dimethyl sulfoxide
AF-2: 2-(2-Furyl)-3-(5-nitro-2-furyl)acrylamide; AZI: Sodium azide; 9AA: 9-Aminoacridine; 2AA: 2-Aminoanthacene
(): average value
*: Growth inhibition
(Exp. 2-2)
Metabolic activation	Dose (µg/plate)	Colonies/plate
		Base-substitution
		TA100
S9 mix (+)	0 (Negative control)	121
		130	(126)
	73.0	125
		144	(135)
	110	161
		152	(157)
	165	160
		165	(163)
	247	175
		176	(176)
	370	252
		160	(206)
	556	163
		196	(180)
	833	96*
		87*	(92)
	1250	58*
		81*	(70)
S9 mix (+)	Positive controls	2AA
	Dose (µg/plate)	1.0
	Colonies/plate	1015
		1114	(1065)
Negative control: dimethyl sulfoxide
2AA: 2-Aminoanthacene
(): average value
*: Growth inhibition

[truncated: 35 more sheets: (11) 4-ethenyl-2-methoxyphenol, (12) raspberry ketone, (13) 5-methylfurfural, (14) 4-methylbenzaldehyde, (15) hexanal propyleneglycol ac, (16) acetaldehyde diethyl aceta, (17) 2-(4-methyl-5-thiazolyl)et, (18) 2-furanmethanethiol, (19) 4-methyl-2-pentenal, (20) isoeugenyl methyl ether, (21) indole, (22) skatole, (23) gamma-terpinene, (24) 1,3,5-undecatriene, (25) 2-hexenol, (26) 4-methoxy-2,5-dimethyl-3(2, (27) linalool oxide, (28) 2,5-dimethyl-4-oxo-3(5H)-f, (29) 5-methyl-2-phenyl-2-hexena, (30) 3-acetyl-2,5-dimethylfuran …]
